# Supplementary material for: Comparative genome-wide analysis of WRKY, MADS-box and MYB transcription factor families in Arabidopsis and rice
Source: Sci Rep. 2021 Oct 4;11:19678. doi: 10.1038/s41598-021-99206-y (PMC8490385; doi:10.1038/s41598-021-99206-y)
Supplement: Supplementary file 3 — Supplementary Information 3. [file 41598_2021_99206_MOESM3_ESM.xlsx]

## Sheet: Sheet1
SUPPLEMENTARY FILE 3
Title: Comparative genome-wide analysis of WRKY, MADS-box and MYB transcription factor families in Arabidopsis and rice
Authors: Muhammad-Redha Abdullah-Zawawi, Nur-Farhana Ahmad-Nizammuddin, Nisha Govender, Sarahani Harun, Norfarhan Mohd-Assaad, Zeti-Azura Mohamed-Hussein
Cis-regulatory elements (CREs) in the promoter region of orthologous pair of Arabidopsis and rice WRKY, MADS box and MYB genes
WRKY - Clade 1		LOC_Os01g54600 (OsWRKY13)		AT1G29280 (AtWRKY65)
No.	Cis-element	Sequence	Position (strand)	No.	Cis-element	Sequence	Position (strand)
1	CGTCA-motif	CGTCA	437(+), 548(-)	1	ABRE	ACGTG	649(+)
2	TGACG-motif	TGACG	437(-), 548(+)	2	ACTCATCCT sequence	ACTCATCCT	679(-)
3	GC-motif	CGGCGCCCT	265(-)	3	as-1	TGACG	647(-), 735(-)
4	Sp1	GGGCGG	79(+)	4	MYB	TAACCA	386(+)
5	G-box	CACGTC	785(-), 894(-)	5	MYB recognition site	CCGTTG	290(+)
				6	MYB-like sequence	TAACCA	386(+)
				7	MYC	CATGTG	538(+)
				8	STRE	AGGGG	200(+), 516(+)
WRKY - Clade 4		LOC_Os02g53100 (OsWRKY32)		AT1G68150 (AtWRKY9)
No.	Cis-element	Sequence	Position (strand)	No.	Cis-element	Sequence	Position (strand)
1	ABRE	GCCGCGTGGC	669(+)	1	ABRE	ACGTG, ACGTG, TACGGTC, ACGTG	269(+), 625(-), 726(+), 1083(-)
2	CCAAT-box	CAACGG	607(+), 1350(-)	2	AE-box	AGAAACAA	547(+)
3	CGTCA-motif	CGTCA	956(+), 1165(-)	3	as-1	TGACG	366(-), 499(-)
4	G-box	CACGAC	798(+)	4	CAAT-box	CCAAT	713(+), 1111(-)
5	GATT-motif	CTCCTGATTGGA	222(-)	5	G-box	TACGTG	625(-)
6	Sp1	GGGCGG	1744(-), 1748(-)	6	MYB	TAACCA, CAACAG	869(+), 892(+)
7	TGACG-motif	TGACG	956(-), 1165(+)	7	MYB-like sequence	TAACCA	869(+)
				8	MYC	CATTTG	201(-)
WRKY - Clade 5		LOC_Os01g60490 (OsWRKY22)		AT2G40740 (AtWRKY55)
No.	Cis-element	Sequence	Position (strand)	No.	Cis-element	Sequence	Position (strand)
1	AAGAA-motif	GAAAGAA	512(+)	1	ABRE	ACGTG, TACGGTC, TACGGTC	311(-), 540(+), 780(+)
2	ABRE	CGTACGTGCA	228(-)	2	AE-box	AGAAACAA	625(+)
3	ABRE3a	TACGTG	230(-)	3	as-1	TGACG	131(+), 385(+), 755(-)
4	ABRE4	CACGTA	230(+)	4	box S	AGCCACC	103(+)
5	Box II	TGGTAATAA	584(+)	5	CAAT-box	CCAAT	289(-), 744(+)
6	CGTCA-motif	CGTCA	551(+)	6	CAT-box	GCCACT	726(+)
7	O2-site	GATGACATGG	357(+)	7	GT1-motif	GGTTAA	292(+)
8	TGACG-motif	TGACG	551(-)	8	MYB	TAACCA	291(-), 521(+), 772(-)
				9	MYB recognition site	CCGTTG	238(+), 358(+)
				10	MYB-like sequence	TAACCA	291(-), 521(+)
				11	MYC	CAATTG	611(-)
				13	W box	TTGACC	543(-)
WRKY - Clade 7		LOC_Os07g39480 (OsWRKY87)		AT4G26640 (AtWRKY20)
No.	Cis-element	Sequence	Position (strand)	No.	Cis-element	Sequence	Position (strand)
1	AAGAA-motif	gGTAAAGAAA	927(+)	1	ABRE	CACGTG, ACGTG	1029(-), 1030(+)
2	ARE	AAACCA	590(-), 847(-), 1529(+), 1613(+)	2	AE-box	AGAAACAA	1358(+)
3	CGTCA-motif	CGTCA	494(-), 861(+)	3	as-1	TGACG	752(+), 775(-)
4	GC-motif	CCCCCG	69(+), 118(-),142(+),220(+)	4	box S	AGCCACC	199(+)
5	GCN4_motif	TGAGTCA	533(+)	5	CAAT-box	CCAAT	706(+)
6	O2-site	GATGACATGG	484(-), 942(+)	6	G-box	CACGTG	1029(-)
7	TGACG-motif	TGACG	494(+), 861(-)	7	GATA-motif	GATAGGA	737(-)
				8	MBS	CAACTG	658(+)
				9	MYB	CAACAG, TAACCA, TAACCA, TAACCA, CAACCA	6(-), 419(-), 929(-), 1208(+), 1253(+)
				10	MYB-like sequence	TAACCA	419(-), 929(-), 1208(+)
				11	MYC	CATGTG, CATTTG, CATGTG, CATTTG,	571(-), 995(-), 1045(-), 1267(-)
				12	STRE	AGGGG	22(-), 93(+), 966(+)
				13	TCT-motif	TCTTAC	1410(+)
				14	W box	TTGACC	441(-)
WRKY - Clade 7		LOC_Os08g17400 (OsWRKY89)		AT4G30935 (AtWRKY32)
No.	Cis-element	Sequence	Position (strand)	No.	Cis-element	Sequence	Position (strand)
1	ABRE	GCCGCGTGGC	808(+)	1	as-1	TGACG	248(-), 303(-), 337(-), 355(+)
2	CCAAT-box	CAACGG	1256(-)	2	CAAT-box	CCAAT	514(-), 616(+), 1322(-), 1374(-)
3	CGTCA-motif	CGTCA	475(-), 958(+)	3	GATA-motif	AAGATAAGATT	440(+)
4	O2-site	GATGACATGG	1590(+)	4	GT1-motif	GGTTAA	458(+),539(+)
5	Sp1	GGGCGG	24(-)	5	MBS	CAACTG	382(+)
6	TGACG-motif	TGACG	475(+), 958(-)	6	MYB	CAACAG, TAACCA, TAACCA, CAACAG, CAACCA	259(-), 457(-), 506(-), 715(+), 1154(+)
				7	MYB-like sequence	TAACCA	457(-), 506(-)
				8	MYC	CATTTG, CAATTG	208(-), 766(-)
				9	W box	TTGACC	835(+)
WRKY - Clade 7		LOC_Os01g62510 (OsWRKY119)		AT2G37260 (AtWRKY44)
No.	Cis-element	Sequence	Position (strand)	No.	Cis-element	Sequence	Position (strand)
1	ABRE3a	TACGTG	137(-)	1	as-1	TGACG	351(-)
2	ABRE4	CACGTA	137(+)	2	CAAT-box	CCAAT	228(-), 326(-), 932(+)
3	ARE	AAACCA	38(+)	3	MBS	CAACTG	40(-), 503(+)
4	CGTCA-motif	CGTCA	28(-), 134(+), 392(-), 521(-)	4	MYC	CATTTG	563(-), 862(+), 1215(+)
5	G-box	CACGAC	96(+), 386(-), 412(-), 442(-),566(-)	5	STRE	AGGGG	343(+)
6	GC-motif	CCCCCG	31(-)	6	TCT-motif	TCTTAC	92(+)
7	Sp1	GGGCGG	301(+)	7	W box	TTGACC	618(-)
8	TGACG-motif	TGACG	28(+), 134(-), 392(+), 521(+)
WRKY - Clade 8		LOC_Os01g74140 (OsWRKY17)		AT5G43290 (AtWRKY49)
No.	Cis-element	Sequence	Position (strand)	No.	Cis-element	Sequence	Position (strand)
1	ARE	AAACCA	385(-)	1	ABRE	ACGTG	541(-)
2	CGTCA-motif	CGTCA	620(+), 820(-)	2	as-1	TGACG	152(-), 543(-)
3	G-box	CACGTC	783(+), 1026(-)	3	box S	AGCCACC	70(+)
4	GC-motif	CCCCCG	925(+)	4	CAAT-box	CCAAT	423(+), 553(+)
5	Sp1	GGGCGG	225(+), 1049(-), 1059(-)	5	DRE core	GCCGAC	736(-)
6	TGACG-motif	TGACG	620(-), 820(+)	6	Gap-box	CAAATGAA(A/G)A	124(+)
				7	MYB	CAACAG, CAACCA	253(+), 653(+)
				8	MYB recognition site	CCGTTG	46(+)
				9	MYC	CATTTG, CATTTG, CAATTG	124(-), 350(-), 457(-)
				10	STRE	AGGGG	219(-)
WRKY - Clade 8		LOC_Os01g53260 (OsWRKY23)		AT2G46130 (AtWRKY43)
No.	Cis-element	Sequence	Position (strand)	No.	Cis-element	Sequence	Position (strand)
1	CGTCA-motif	CGTCA	73(+), 253(-), 563(+)	1	ABRE	TACGGTC, ACGTG	111(+), 181(+)
2	G-box	CACGAC, CACGTC	30(+), 284(-)	2	as-1	TGACG	125(-)
3	plant_AP-2-like	CGACCAGG	194(-)	3	MYB	TAACCA	92(-), 251(+)
4	Sp1	GGGCGG	437(+), 442(+)	4	MYB-like sequence	TAACCA	92(-), 251(+)
5	TGACG-motif	TGACG	73(-), 253(+), 563(-)	5	MYC	CATGTG, CATGTG, CAATTG	171(-), 173(+), 300(-)
WRKY - Clade 8		LOC_Os11g29870 (OsWRKY72)		AT5G13080 (AtWRKY75)
No.	Cis-element	Sequence	Position (strand)	No.	Cis-element	Sequence	Position (strand)
1	CCAAT-box	CAACGG	128(+)	1	MYC	CATTTG	411(-)
2	CGTCA-motif	CGTCA	187(+), 446(+), 550(-)	2	MYB	TAACCA	203(-)
3	TGACG-motif	TGACG	187(-), 446(-), 550(+)	3	AE-box	AGAAACAA	151(+)
				4	as-1	TGACG	236(-)
				5	G-box	GCCACGTGGA	181(+)
				6	MYB-like sequence	TAACCA	203(-)
				7	STRE	AGGGG	145(+)
WRKY - Clade 9		LOC_Os05g45230 (OsWRKY58)		AT4G12020 (AtWRKY19)
No.	Cis-element	Sequence	Position (strand)	No.	Cis-element	Sequence	Position (strand)
1	ABRE	GCCGCGTGGC	288(-)	1	as-1	TGACG	31(+), 1034(-), 1070(+)
2	CCAAT-box	CAACGG	308(+)	2	CAAT-box	CCAAT	167(+), 216(+), 810(-), 1216(+), 1222(+),
3	CGTCA-motif	CGTCA	242(+), 422(+), 470(-)	3	CAT-box	GCCACT	1029(-)
4	GC-motif	CCCCCG	109(-)	4	DRE core	GCCGAC	793(-)
5	Sp1	GGGCGG	121(+), 323(+)	5	MYB	CACGTG	503(+), 913(+), 1120(+),1371(+)
6	TGACG-motif	TGACG	242(-), 422(-), 470(+)	6	MYB recognition site	GGTTAA	21(+)
				7	MYB-like sequence	CAACTG	1120(+)
				8	MYC	CATGTG	1362(-)
				9	STRE	CCGTTG	681(+), 905(+)
				10	W box	TAACCA	121(+), 1281(-)
MADS - Clade 2		LOC_Os11g43740 (OsMADS68)		AT1G18750 (AtAGL65)
No.	Cis-element	Sequence	Position (strand)	No.	Cis-element	Sequence	Position (strand)
1	ABRE	GCCGCGTGGC	817(-)	1	ABRE	AACCCGG	768(+)
2	ABRE3a	TACGTG	56(-)	2	box S	AGCCACC	1008(-)
3	ABRE4	CACGTA	56(+)	3	CAAT-box	CCAAT	455(-), 531(+), 1085(-), 1087(-), 1151(-)
4	CARE	CAACTCCC	1104(+)	4	GT1-motif	GGTTAA	8(+)
5	CGTCA-motif	CGTCA	865(-)	5	MBS	CAACTG	182(-), 570(-)
6	G-box	CACGTC	737(+)	6	MYB	CAACAG, TAACCA, CAACCA	44(+), 353(+), 777(+), 936(+), 942(+), 1124(+)
7	TGACG-motif	TGACG	865(+)	7	MYB-like sequence	TAACCA	353(+)
				8	STRE	AGGGG	145(-)
				9	TCT-motif	TCTTAC	658(+), 1119(+)
MYB - Clade 1		LOC_Os07g37210		AT4G28110 (AtMYB41)
No.	Cis-element	Sequence	Position (strand)	No.	Cis-element	Sequence	Position (strand)
1	ABRE3a	TACGTG	843(+)	1	CAAT-box	CCAAT, CAACCAACTCC	106(-), 172(+), 319(-), 644(-), 741(+), 778(+)
2	ABRE4	CACGTA	843(-)	2	CAT-box	GCCACT	512(+)
3	C-box	ACGAGCACCGCC	696(+)	3	MBS	CAACTG	448(-)
4	CGTCA-motif	CGTCA	637(-), 929(+), 1034(-)	4	MYB	CAACCA	428(+), 594(+)
5	G-box	CACGAC, CACGTC	539(+), 1086(-)	5	MYC	CAATTG, CATGTG	104(+), 457(-)
6	O2-site	GATGATGTGG, GATGACATGG	242(-), 771(+)
7	Sp1	GGGCGG	3(+)
8	TGACG-motif	TGACG	637(+), 929(-), 1034(+)
MYB - Clade 2		LOC_Os04g39470 (OsMYB80)		AT5G56110 (AtMYB80)
No.	Cis-element	Sequence	Position (strand)	No.	Cis-element	Sequence	Position (strand)
1	ABRE3a	TACGTG	776(-)	1	ABRE	ACGTG	500(+)
2	ABRE4	CACGTA	776(+)	2	as-1	TGACG	862(+)
3	CARE	CAACTCCC	946(-)	3	CAAT-box	CCAAT	71(-), 106(-), 319(-), 831(-)
4	CGTCA-motif	CGTCA	368(+)	4	MYB	CAACCA	814(-)
5	G-box	CACGTC, CACGAC	306(-), 531(+), 884(+)	5	MYB recognition site	CCGTTG	718(+)
6	GC-motif	CCCCCG	712(+)	6	MYC	CATGTG	894(+)
7	motif I	gGTACGTGGCG	773(-)	7	STRE	AGGGG	732(+)
8	plant_AP-2-like	CGACCAGG	875(+)	8	TCT-motif	TCTTAC	583(-)
9	Sp1	GGGCGG	3(+), 291(+), 709(-), 735(-)	9	W box	TTGACC	505(+)
10	TGACG-motif	TGACG	368(-)
MYB - Clade 4		LOC_Os01g50110 (OsMYB13)		AT3G13540 (AtMYB5)
No.	Cis-element	Sequence	Position (strand)	No.	Cis-element	Sequence	Position (strand)
1	CGTCA-motif	CGTCA	409(-), 689(-), 806(+)	1	TCT-motif	TCTTAC	370(-)
2	GC-motif	CGCCGCGCA	25(-)	2	MYC	CATGTG, TCTCTTA	7(+), 155(-)
3	Sp1	GGGCGG	206(-)	3	ABRE	ACGTG	230(+)
4	TGACG-motif	TGACG	409(+), 689(+), 806(-)	4	AE-box	AGAAACTT	373(+)
				5	CAAT-box	CCAAT	352(-), 669(+)
				6	GT1-motif	GGTTAA	224(+)
				7	MYB	CAACAG	290(+)
MYB - Clade 4		LOC_Os03g29614 (OsMYB46)		AT5G35550 (AtMYB123)
No.	Cis-element	Sequence	Position (strand)	No.	Cis-element	Sequence	Position (strand)
1	ABRE	GCCGCGTGGC	612(-)	1	MYC	CATTTG	110(-)
2	CCAAT-box	CAACGG	354(+)	2	CAAT-box	CCAAT	325(-), 751(-)
3	CGTCA-motif	CGTCA	467(+), 668(-)	3	GATA-motif	GATAGGA	573(+)
4	G-box	CACGAC	430(+), 774(+)	4	MYB	TAACCA, CAACCA	128(+), 372(+)
5	I-box	gGATAAGGTG	602(+)	5	MYB-like sequence	TAACCA	128(+)
6	TGACG-motif	TGACG	467(-), 668(+)
MYB - Clade 5		LOC_Os12g33070 (OsMYB122)		AT5G12870 (AtMYB46)
No.	Cis-element	Sequence	Position (strand)	No.	Cis-element	Sequence	Position (strand)
1	ARE	AAACCA	895(+)	1	as-1	TGACG	509(-), 584(+)
2	CGTCA-motif	CGTCA	299(+)	2	box S	AGCCACC	570(+)
3	G-box	CACGAC, CACGTC	170(-), 180(-), 726(+), 944(+)	3	CAAT-box	CCAAT	679(-)
4	GC-motif	CCCCCG	23(-)	4	MBS	CAACTG	786(-)
5	I-box	cGATAAGGCG	269(-)	5	Myb	CAACAG, CAACCA	275(+), 701(+)
6	plant_AP-2-like	CGACCAGG	680(+)	6	MYB recognition site	CCGTTG	553(-)
7	Sp1	GGGCGG	31(+), 41(+), 248(-)	7	STRE	AGGGG	595(-), 629(+), 638(+)
8	TGACG-motif	TGACG	299(-)	8	W box	TTGACC	522(+), 781(+)
MYB - Clade 5		LOC_Os08g05520 (OsMYB93)		AT1G63910 (AtMYB103)
No.	Cis-element	Sequence	Position (strand)	No.	Cis-element	Sequence	Position (strand)
1	CGTCA-motif	CGTCA	643(+)	1	ABRE	ACGTG	1021(+)
2	CTAG-motif	ACTAGCAGAA	22(+)	2	AE-box	AGAAACTT	551(+)
3	G-box	CACGAC	380(+)	3	as-1	TGACG	372(-), 382(-), 482(+), 750(-), 784(-)
4	GC-motif	CCCCCG	738(+)	4	CAAT-box	CCAAT	319(-), 506(+), 520(+), 808(+)
5	O2-site	GATGATGTGG	980(+)	5	CAT-box	GCCACT	426(+)
6	Sp1	GGGCGG	201(+)	6	GATA-motif	GATAGGA	602(-)
7	TGACG-motif	TGACG	643(-)	7	MYB	CAACCA, TAACCA	20(+), 503(+)
				8	MYC	CATGTG	787(-), 789(+)
MYB - Clade 10		LOC_Os04g46384 (OsMYB58)		AT3G60460 (AtMYB125)
No.	Cis-element	Sequence	Position (strand)	No.	Cis-element	Sequence	Position (strand)
1	ABRE	GCCGCGTGGC	568(+)	1	W box	TTGACC	167(-)
2	CARE	CAACTCCC	548(+)	2	MYC	CATTTG	260(-)
3	CGTCA-motif	CGTCA	472(+), 893(-), 899(+), 917(-)	3	ABRE	TACGGTC	90(+)
4	G-box	CACGTC	132(+), 360(-), 1020(-)	4	as-1	TGACG	215(+), 431(-), 444(-), 704(+)
5	Sp1	GGGCGG	50(+)	5	CAAT-box	CCAAT	103(-), 184(+), 438(+), 885(+)
6	TATC-box	TATCCCA	589(-)	6	MYB	CAACCA	74(+), 469(-)
7	TGACG-motif	TGACG	472(-), 893(+), 899(-), 917(+)	7	sbp-CMA1c	CTTTATCTCTTCCA	22(-)
MYB - Clade 10		LOC_Os01g63160 (OsMYB19)		AT3G09230 (AtMYB1)
No.	Cis-element	Sequence	Position (strand)	No.	Cis-element	Sequence	Position (strand)
1	ABRE	GCAACGTGTC	354(-)	1	AE-box	AGAAACTT	560(+)
2	ARE	AAACCA	888(+), 1193(-)	2	as-1	TGACG	61(-)
3	CGTCA-motif	CGTCA	263(-), 269(+), 296(-)	3	CAAT-box	CCAAT	66(-), 229(-), 600(+), 812(+), 891(-), 1162(+)
4	GC-motif	CCCCCG	247(-), 304(-)	4	GT1-motif	GGTTAA	1093(+)
5	GCN4_motif	TGAGTCA	953(-)	5	MBS	CAACTG	1084(-)
6	I-box	gGATAAGGTG	847(-)	6	MYB	CAACAG, CAACCA, TAACCA	541(+), 581(-), 896(-), 1159(+)
7	LTR	CCGAAA	7(+)	7	MYB recognition site	CCGTTG	1012(-)
8	P-box	CCTTTTG	921(-)	8	MYB-like sequence	TAACCA	1159(+)
9	Sp1	GGGCGG	307(+), 553(+)	9	MYC	CAATTG, CATGTG, CATTTG	64(+), 361(-), 380(-), 601(-), 765(-), 886(+)
10	TGACG-motif	TGACG	263(+), 269(-), 296(+)	10	STRE	AGGGG	1113(+), 1147(+)
MYB - Clade 12		LOC_Os04g28090 (OsMYB50)		AT1G09770 (AtMYBCDC5)
No.	Cis-element	Sequence	Position (strand)	No.	Cis-element	Sequence	Position (strand)
1	ABRE3a	TACGTG	1195(+)	1	as-1	TGACG	1285(+)
2	ABRE4	CACGTA	1195(-)	2	CAAT-box	CCAAT	83(+), 470(-), 1227(+), 1278(-)
3	ARE	AAACCA	1307(-)	3	CAT-box	GCCACT	151(-)
4	G-box	CACGTC	406(+)	4	GATA-motif	AAGATAAGATT	40(+)
5	P-box	CCTTTTG	639(+)	5	STRE	AGGGG	483(+), 1237(-)
6	Sp1	GGGCGG	17(+)	6	TCT-motif	TCTTAC	76(-), 1265(+)
				7	W box	TTGACC	874(-), 1233(+)
MYB - Clade 12		LOC_Os12g38400 (OsMYB125)		AT2G37630 (AtMYB91)
No.	Cis-element	Sequence	Position (strand)	No.	Cis-element	Sequence	Position (strand)
1	C-box	ACGAGCACCGCC	208(+)	1	ABRE	ACGTG	44(+), 870(+)
2	CCAAT-box	CAACGG	989(+)	2	AE-box	AGAAACTT	1059(-)
3	CGTCA-motif	CGTCA	221(+), 452(+), 541(-)	3	as-1	TGACG	119(+), 362(+)
4	G-box	CACGTC	596(-)	4	CAAT-box	CCAAT	639(+)
5	GRA	CACTGGCCGCCC	969(+)	5	CAT-box	GCCACT	614(-)
6	plant_AP-2-like	CGACCAGG	947(+)	6	G-box	TACGTG	43(+)
7	Sp1	GGGCGG	119(-), 173(-), 682(+), 913(+), 975(-)	7	JERE	AGACCGCC	1091(+)
8	TGACG-motif	TGACG	221(-), 452(-), 541(+)	8	MYB	CAACAG, TAACCA	318(+), 537(-), 660(+)
				9	MYB recognition site	CCGTTG	454(-)
				10	MYB-like sequence	TAACCA	537(-)
				11	MYC	CATTTG	1074(-)
				12	STRE	AGGGG	689(+), 1097(-)
MYB - Clade 13		LOC_Os07g04700 (OsMYB87)		AT3G18100 (AtMYB4R1)
No.	Cis-element	Sequence	Position (strand)	No.	Cis-element	Sequence	Position (strand)
1	ABRE3a	TACGTG	232(+)	1	as-1	TGACG	29(+), 38(+), 44(+), 104(+), 127(-), 392(+), 964(+)
2	ABRE4	CACGTA	232(-)	2	CAAT-box	CCAAT	230(+), 344(+), 378(+), 381(-), 734(-), 915(-), 1026(+)
3	CARE	CAACTCCC	846(+)	3	GT1-motif	GGTTAA	1318(-)
4	CGTCA-motif	CGTCA	185(-), 1006(-)	4	MBS	CAACTG	595(+)
5	CTAG-motif	ACTAGCAGAA	501(+)	5	MYB	TAACCA	1319(+)
6	LTR	CCGAAA	1039(+)	6	MYB-like sequence	TAACCA	1319(+)
7	P-box	CCTTTTG	702(-)	7	MYC	CAATTG	142(+), 345(+), 379(+), 1123(+)
8	plant_AP-2-like	CGACCAGG	1101(-)	8	TCT-motif	TCTTAC	1382(+)
9	Sp1	GGGCGG	136(-), 300(-)
10	TGACG-motif	TGACG	185(+), 1006(+)
