# Supplementary material for: Comparative genome-wide analysis of WRKY, MADS-box and MYB transcription factor families in Arabidopsis and rice
Source: Sci Rep. 2021 Oct 4;11:19678. doi: 10.1038/s41598-021-99206-y (PMC8490385; doi:10.1038/s41598-021-99206-y)
Supplement: Supplementary file 4 — Supplementary Information 4. [file 41598_2021_99206_MOESM4_ESM.xlsx]

## Sheet: Rice
Gene A	Name A	Probe A	Matches	Gene B	Name B	Probe B	Matches	r-value
LOC_Os01g50110	OsMYB13	Os.55528.1.S1_at	8	LOC_Os01g53260	OsWRKY23	Os.30386.1.S1_at	5	-0.111
LOC_Os01g50110	OsMYB13	Os.55528.1.S1_at	8	LOC_Os01g54600	OsWRKY13	Os.2160.2.S1_x_at	7	-0.284
LOC_Os01g53260	OsWRKY23	Os.30386.1.S1_at	5	LOC_Os01g54600	OsWRKY13	Os.2160.2.S1_x_at	7	-0.284
LOC_Os01g50110	OsMYB13	Os.55528.1.S1_at	8	LOC_Os01g60490	OsWRKY22	OsAffx.23871.1.S1_at	11	0.008
LOC_Os01g53260	OsWRKY23	Os.30386.1.S1_at	5	LOC_Os01g60490	OsWRKY22	OsAffx.23871.1.S1_at	11	0.008
LOC_Os01g54600	OsWRKY13	Os.2160.2.S1_x_at	7	LOC_Os01g60490	OsWRKY22	OsAffx.23871.1.S1_at	11	0.008
LOC_Os01g50110	OsMYB13	Os.55528.1.S1_at	8	LOC_Os01g62510	OsWRKY119	OsAffx.9554.1.S1_at	11	0.017
LOC_Os01g53260	OsWRKY23	Os.30386.1.S1_at	5	LOC_Os01g62510	OsWRKY119	OsAffx.9554.1.S1_at	11	0.017
LOC_Os01g54600	OsWRKY13	Os.2160.2.S1_x_at	7	LOC_Os01g62510	OsWRKY119	OsAffx.9554.1.S1_at	11	0.017
LOC_Os01g60490	OsWRKY22	OsAffx.23871.1.S1_at	11	LOC_Os01g62510	OsWRKY119	OsAffx.9554.1.S1_at	11	0.017
LOC_Os01g50110	OsMYB13	Os.55528.1.S1_at	8	LOC_Os01g63160	OsMYB19	Os.30620.1.S1_at	11	0.247
LOC_Os01g53260	OsWRKY23	Os.30386.1.S1_at	5	LOC_Os01g63160	OsMYB19	Os.30620.1.S1_at	11	0.247
LOC_Os01g54600	OsWRKY13	Os.2160.2.S1_x_at	7	LOC_Os01g63160	OsMYB19	Os.30620.1.S1_at	11	0.247
LOC_Os01g60490	OsWRKY22	OsAffx.23871.1.S1_at	11	LOC_Os01g63160	OsMYB19	Os.30620.1.S1_at	11	0.247
LOC_Os01g62510	OsWRKY119	OsAffx.9554.1.S1_at	11	LOC_Os01g63160	OsMYB19	Os.30620.1.S1_at	11	0.247
LOC_Os01g50110	OsMYB13	Os.55528.1.S1_at	8	LOC_Os01g74140	OsWRKY17	Os.29112.1.S1_at	6	0.471
LOC_Os01g53260	OsWRKY23	Os.30386.1.S1_at	5	LOC_Os01g74140	OsWRKY17	Os.29112.1.S1_at	6	0.471
LOC_Os01g54600	OsWRKY13	Os.2160.2.S1_x_at	7	LOC_Os01g74140	OsWRKY17	Os.29112.1.S1_at	6	0.471
LOC_Os01g60490	OsWRKY22	OsAffx.23871.1.S1_at	11	LOC_Os01g74140	OsWRKY17	Os.29112.1.S1_at	6	0.471
LOC_Os01g62510	OsWRKY119	OsAffx.9554.1.S1_at	11	LOC_Os01g74140	OsWRKY17	Os.29112.1.S1_at	6	0.471
LOC_Os01g63160	OsMYB19	Os.30620.1.S1_at	11	LOC_Os01g74140	OsWRKY17	Os.29112.1.S1_at	6	0.471
LOC_Os01g50110	OsMYB13	Os.55528.1.S1_at	8	LOC_Os02g53100	OsWRKY32	OsAffx.12620.1.S1_at	10	-0.071
LOC_Os01g53260	OsWRKY23	Os.30386.1.S1_at	5	LOC_Os02g53100	OsWRKY32	OsAffx.12620.1.S1_at	10	-0.071
LOC_Os01g54600	OsWRKY13	Os.2160.2.S1_x_at	7	LOC_Os02g53100	OsWRKY32	OsAffx.12620.1.S1_at	10	-0.071
LOC_Os01g60490	OsWRKY22	OsAffx.23871.1.S1_at	11	LOC_Os02g53100	OsWRKY32	OsAffx.12620.1.S1_at	10	-0.071
LOC_Os01g62510	OsWRKY119	OsAffx.9554.1.S1_at	11	LOC_Os02g53100	OsWRKY32	OsAffx.12620.1.S1_at	10	-0.071
LOC_Os01g63160	OsMYB19	Os.30620.1.S1_at	11	LOC_Os02g53100	OsWRKY32	OsAffx.12620.1.S1_at	10	-0.071
LOC_Os01g74140	OsWRKY17	Os.29112.1.S1_at	6	LOC_Os02g53100	OsWRKY32	OsAffx.12620.1.S1_at	10	-0.071
LOC_Os01g50110	OsMYB13	Os.55528.1.S1_at	8	LOC_Os03g29614	OsMYB46	Os.56985.1.S1_a_at	2	0.827
LOC_Os01g53260	OsWRKY23	Os.30386.1.S1_at	5	LOC_Os03g29614	OsMYB46	Os.56985.1.S1_a_at	2	0.827
LOC_Os01g54600	OsWRKY13	Os.2160.2.S1_x_at	7	LOC_Os03g29614	OsMYB46	Os.56985.1.S1_a_at	2	0.827
LOC_Os01g60490	OsWRKY22	OsAffx.23871.1.S1_at	11	LOC_Os03g29614	OsMYB46	Os.56985.1.S1_a_at	2	0.827
LOC_Os01g62510	OsWRKY119	OsAffx.9554.1.S1_at	11	LOC_Os03g29614	OsMYB46	Os.56985.1.S1_a_at	2	0.827
LOC_Os01g63160	OsMYB19	Os.30620.1.S1_at	11	LOC_Os03g29614	OsMYB46	Os.56985.1.S1_a_at	2	0.827
LOC_Os01g74140	OsWRKY17	Os.29112.1.S1_at	6	LOC_Os03g29614	OsMYB46	Os.56985.1.S1_a_at	2	0.827
LOC_Os02g53100	OsWRKY32	OsAffx.12620.1.S1_at	10	LOC_Os03g29614	OsMYB46	Os.56985.1.S1_a_at	2	0.827
LOC_Os01g50110	OsMYB13	Os.55528.1.S1_at	8	LOC_Os04g39470	OsMYB80	OsAffx.14205.1.S1_at	11	0.088
LOC_Os01g53260	OsWRKY23	Os.30386.1.S1_at	5	LOC_Os04g39470	OsMYB80	OsAffx.14205.1.S1_at	11	0.088
LOC_Os01g54600	OsWRKY13	Os.2160.2.S1_x_at	7	LOC_Os04g39470	OsMYB80	OsAffx.14205.1.S1_at	11	0.088
LOC_Os01g60490	OsWRKY22	OsAffx.23871.1.S1_at	11	LOC_Os04g39470	OsMYB80	OsAffx.14205.1.S1_at	11	0.088
LOC_Os01g62510	OsWRKY119	OsAffx.9554.1.S1_at	11	LOC_Os04g39470	OsMYB80	OsAffx.14205.1.S1_at	11	0.088
LOC_Os01g63160	OsMYB19	Os.30620.1.S1_at	11	LOC_Os04g39470	OsMYB80	OsAffx.14205.1.S1_at	11	0.088
LOC_Os01g74140	OsWRKY17	Os.29112.1.S1_at	6	LOC_Os04g39470	OsMYB80	OsAffx.14205.1.S1_at	11	0.088
LOC_Os02g53100	OsWRKY32	OsAffx.12620.1.S1_at	10	LOC_Os04g39470	OsMYB80	OsAffx.14205.1.S1_at	11	0.088
LOC_Os03g29614	OsMYB46	Os.56985.1.S1_a_at	2	LOC_Os04g39470	OsMYB80	OsAffx.14205.1.S1_at	11	0.088
LOC_Os01g50110	OsMYB13	Os.55528.1.S1_at	8	LOC_Os05g45230	OsWRKY58	OsAffx.27315.1.S1_at	11	-0.027
LOC_Os01g53260	OsWRKY23	Os.30386.1.S1_at	5	LOC_Os05g45230	OsWRKY58	OsAffx.27315.1.S1_at	11	-0.027
LOC_Os01g54600	OsWRKY13	Os.2160.2.S1_x_at	7	LOC_Os05g45230	OsWRKY58	OsAffx.27315.1.S1_at	11	-0.027
LOC_Os01g60490	OsWRKY22	OsAffx.23871.1.S1_at	11	LOC_Os05g45230	OsWRKY58	OsAffx.27315.1.S1_at	11	-0.027
LOC_Os01g62510	OsWRKY119	OsAffx.9554.1.S1_at	11	LOC_Os05g45230	OsWRKY58	OsAffx.27315.1.S1_at	11	-0.027
LOC_Os01g63160	OsMYB19	Os.30620.1.S1_at	11	LOC_Os05g45230	OsWRKY58	OsAffx.27315.1.S1_at	11	-0.027
LOC_Os01g74140	OsWRKY17	Os.29112.1.S1_at	6	LOC_Os05g45230	OsWRKY58	OsAffx.27315.1.S1_at	11	-0.027
LOC_Os02g53100	OsWRKY32	OsAffx.12620.1.S1_at	10	LOC_Os05g45230	OsWRKY58	OsAffx.27315.1.S1_at	11	-0.027
LOC_Os03g29614	OsMYB46	Os.56985.1.S1_a_at	2	LOC_Os05g45230	OsWRKY58	OsAffx.27315.1.S1_at	11	-0.027
LOC_Os04g39470	OsMYB80	OsAffx.14205.1.S1_at	11	LOC_Os05g45230	OsWRKY58	OsAffx.27315.1.S1_at	11	-0.027
LOC_Os01g50110	OsMYB13	Os.55528.1.S1_at	8	LOC_Os07g37210	OsMYB102	Os.3390.1.S1_at	4	0.071
LOC_Os01g53260	OsWRKY23	Os.30386.1.S1_at	5	LOC_Os07g37210	OsMYB102	Os.3390.1.S1_at	4	0.071
LOC_Os01g54600	OsWRKY13	Os.2160.2.S1_x_at	7	LOC_Os07g37210	OsMYB102	Os.3390.1.S1_at	4	0.071
LOC_Os01g60490	OsWRKY22	OsAffx.23871.1.S1_at	11	LOC_Os07g37210	OsMYB102	Os.3390.1.S1_at	4	0.071
LOC_Os01g62510	OsWRKY119	OsAffx.9554.1.S1_at	11	LOC_Os07g37210	OsMYB102	Os.3390.1.S1_at	4	0.071
LOC_Os01g63160	OsMYB19	Os.30620.1.S1_at	11	LOC_Os07g37210	OsMYB102	Os.3390.1.S1_at	4	0.071
LOC_Os01g74140	OsWRKY17	Os.29112.1.S1_at	6	LOC_Os07g37210	OsMYB102	Os.3390.1.S1_at	4	0.071
LOC_Os02g53100	OsWRKY32	OsAffx.12620.1.S1_at	10	LOC_Os07g37210	OsMYB102	Os.3390.1.S1_at	4	0.071
LOC_Os03g29614	OsMYB46	Os.56985.1.S1_a_at	2	LOC_Os07g37210	OsMYB102	Os.3390.1.S1_at	4	0.071
LOC_Os04g39470	OsMYB80	OsAffx.14205.1.S1_at	11	LOC_Os07g37210	OsMYB102	Os.3390.1.S1_at	4	0.071
LOC_Os05g45230	OsWRKY58	OsAffx.27315.1.S1_at	11	LOC_Os07g37210	OsMYB102	Os.3390.1.S1_at	4	0.071
LOC_Os01g50110	OsMYB13	Os.55528.1.S1_at	8	LOC_Os07g39480	OsWRKY87	Os.18862.1.S1_at	9	-0.083
LOC_Os01g53260	OsWRKY23	Os.30386.1.S1_at	5	LOC_Os07g39480	OsWRKY87	Os.18862.1.S1_at	9	-0.083
LOC_Os01g54600	OsWRKY13	Os.2160.2.S1_x_at	7	LOC_Os07g39480	OsWRKY87	Os.18862.1.S1_at	9	-0.083
LOC_Os01g60490	OsWRKY22	OsAffx.23871.1.S1_at	11	LOC_Os07g39480	OsWRKY87	Os.18862.1.S1_at	9	-0.083
LOC_Os01g62510	OsWRKY119	OsAffx.9554.1.S1_at	11	LOC_Os07g39480	OsWRKY87	Os.18862.1.S1_at	9	-0.083
LOC_Os01g63160	OsMYB19	Os.30620.1.S1_at	11	LOC_Os07g39480	OsWRKY87	Os.18862.1.S1_at	9	-0.083
LOC_Os01g74140	OsWRKY17	Os.29112.1.S1_at	6	LOC_Os07g39480	OsWRKY87	Os.18862.1.S1_at	9	-0.083
LOC_Os02g53100	OsWRKY32	OsAffx.12620.1.S1_at	10	LOC_Os07g39480	OsWRKY87	Os.18862.1.S1_at	9	-0.083
LOC_Os03g29614	OsMYB46	Os.56985.1.S1_a_at	2	LOC_Os07g39480	OsWRKY87	Os.18862.1.S1_at	9	-0.083
LOC_Os04g39470	OsMYB80	OsAffx.14205.1.S1_at	11	LOC_Os07g39480	OsWRKY87	Os.18862.1.S1_at	9	-0.083
LOC_Os05g45230	OsWRKY58	OsAffx.27315.1.S1_at	11	LOC_Os07g39480	OsWRKY87	Os.18862.1.S1_at	9	-0.083
LOC_Os07g37210	OsMYB102	Os.3390.1.S1_at	4	LOC_Os07g39480	OsWRKY87	Os.18862.1.S1_at	9	-0.083
LOC_Os01g50110	OsMYB13	Os.55528.1.S1_at	8	LOC_Os08g05520	OsMYB93	Os.49830.1.S1_at	3	-0.215
LOC_Os01g53260	OsWRKY23	Os.30386.1.S1_at	5	LOC_Os08g05520	OsMYB93	Os.49830.1.S1_at	3	-0.215
LOC_Os01g54600	OsWRKY13	Os.2160.2.S1_x_at	7	LOC_Os08g05520	OsMYB93	Os.49830.1.S1_at	3	-0.215
LOC_Os01g60490	OsWRKY22	OsAffx.23871.1.S1_at	11	LOC_Os08g05520	OsMYB93	Os.49830.1.S1_at	3	-0.215
LOC_Os01g62510	OsWRKY119	OsAffx.9554.1.S1_at	11	LOC_Os08g05520	OsMYB93	Os.49830.1.S1_at	3	-0.215
LOC_Os01g63160	OsMYB19	Os.30620.1.S1_at	11	LOC_Os08g05520	OsMYB93	Os.49830.1.S1_at	3	-0.215
LOC_Os01g74140	OsWRKY17	Os.29112.1.S1_at	6	LOC_Os08g05520	OsMYB93	Os.49830.1.S1_at	3	-0.215
LOC_Os02g53100	OsWRKY32	OsAffx.12620.1.S1_at	10	LOC_Os08g05520	OsMYB93	Os.49830.1.S1_at	3	-0.215
LOC_Os03g29614	OsMYB46	Os.56985.1.S1_a_at	2	LOC_Os08g05520	OsMYB93	Os.49830.1.S1_at	3	-0.215
LOC_Os04g39470	OsMYB80	OsAffx.14205.1.S1_at	11	LOC_Os08g05520	OsMYB93	Os.49830.1.S1_at	3	-0.215
LOC_Os05g45230	OsWRKY58	OsAffx.27315.1.S1_at	11	LOC_Os08g05520	OsMYB93	Os.49830.1.S1_at	3	-0.215
LOC_Os07g37210	OsMYB102	Os.3390.1.S1_at	4	LOC_Os08g05520	OsMYB93	Os.49830.1.S1_at	3	-0.215
LOC_Os07g39480	OsWRKY87	Os.18862.1.S1_at	9	LOC_Os08g05520	OsMYB93	Os.49830.1.S1_at	3	-0.215
LOC_Os01g50110	OsMYB13	Os.55528.1.S1_at	8	LOC_Os08g17400	OsWRKY89	Os.27818.1.S1_at	11	0.032
LOC_Os01g50110	OsMYB13	Os.55528.1.S1_at	8	LOC_Os08g17400	OsWRKY89	Os.27818.1.S2_at	10	0.112
LOC_Os01g53260	OsWRKY23	Os.30386.1.S1_at	5	LOC_Os08g17400	OsWRKY89	Os.27818.1.S1_at	11	0.032
LOC_Os01g53260	OsWRKY23	Os.30386.1.S1_at	5	LOC_Os08g17400	OsWRKY89	Os.27818.1.S2_at	10	0.112
LOC_Os01g54600	OsWRKY13	Os.2160.2.S1_x_at	7	LOC_Os08g17400	OsWRKY89	Os.27818.1.S1_at	11	0.032
LOC_Os01g54600	OsWRKY13	Os.2160.2.S1_x_at	7	LOC_Os08g17400	OsWRKY89	Os.27818.1.S2_at	10	0.112
LOC_Os01g60490	OsWRKY22	OsAffx.23871.1.S1_at	11	LOC_Os08g17400	OsWRKY89	Os.27818.1.S1_at	11	0.032
LOC_Os01g60490	OsWRKY22	OsAffx.23871.1.S1_at	11	LOC_Os08g17400	OsWRKY89	Os.27818.1.S2_at	10	0.112
LOC_Os01g62510	OsWRKY119	OsAffx.9554.1.S1_at	11	LOC_Os08g17400	OsWRKY89	Os.27818.1.S1_at	11	0.032
LOC_Os01g62510	OsWRKY119	OsAffx.9554.1.S1_at	11	LOC_Os08g17400	OsWRKY89	Os.27818.1.S2_at	10	0.112
LOC_Os01g63160	OsMYB19	Os.30620.1.S1_at	11	LOC_Os08g17400	OsWRKY89	Os.27818.1.S1_at	11	0.032
LOC_Os01g63160	OsMYB19	Os.30620.1.S1_at	11	LOC_Os08g17400	OsWRKY89	Os.27818.1.S2_at	10	0.112
LOC_Os01g74140	OsWRKY17	Os.29112.1.S1_at	6	LOC_Os08g17400	OsWRKY89	Os.27818.1.S1_at	11	0.032
LOC_Os01g74140	OsWRKY17	Os.29112.1.S1_at	6	LOC_Os08g17400	OsWRKY89	Os.27818.1.S2_at	10	0.112
LOC_Os02g53100	OsWRKY32	OsAffx.12620.1.S1_at	10	LOC_Os08g17400	OsWRKY89	Os.27818.1.S1_at	11	0.032
LOC_Os02g53100	OsWRKY32	OsAffx.12620.1.S1_at	10	LOC_Os08g17400	OsWRKY89	Os.27818.1.S2_at	10	0.112
LOC_Os03g29614	OsMYB46	Os.56985.1.S1_a_at	2	LOC_Os08g17400	OsWRKY89	Os.27818.1.S1_at	11	0.032
LOC_Os03g29614	OsMYB46	Os.56985.1.S1_a_at	2	LOC_Os08g17400	OsWRKY89	Os.27818.1.S2_at	10	0.112
LOC_Os04g39470	OsMYB80	OsAffx.14205.1.S1_at	11	LOC_Os08g17400	OsWRKY89	Os.27818.1.S1_at	11	0.032
LOC_Os04g39470	OsMYB80	OsAffx.14205.1.S1_at	11	LOC_Os08g17400	OsWRKY89	Os.27818.1.S2_at	10	0.112
LOC_Os05g45230	OsWRKY58	OsAffx.27315.1.S1_at	11	LOC_Os08g17400	OsWRKY89	Os.27818.1.S1_at	11	0.032
LOC_Os05g45230	OsWRKY58	OsAffx.27315.1.S1_at	11	LOC_Os08g17400	OsWRKY89	Os.27818.1.S2_at	10	0.112
LOC_Os07g37210	OsMYB102	Os.3390.1.S1_at	4	LOC_Os08g17400	OsWRKY89	Os.27818.1.S1_at	11	0.032
LOC_Os07g37210	OsMYB102	Os.3390.1.S1_at	4	LOC_Os08g17400	OsWRKY89	Os.27818.1.S2_at	10	0.112
LOC_Os07g39480	OsWRKY87	Os.18862.1.S1_at	9	LOC_Os08g17400	OsWRKY89	Os.27818.1.S1_at	11	0.032
LOC_Os07g39480	OsWRKY87	Os.18862.1.S1_at	9	LOC_Os08g17400	OsWRKY89	Os.27818.1.S2_at	10	0.112
LOC_Os08g05520	OsMYB93	Os.49830.1.S1_at	3	LOC_Os08g17400	OsWRKY89	Os.27818.1.S1_at	11	0.032
LOC_Os08g05520	OsMYB93	Os.49830.1.S1_at	3	LOC_Os08g17400	OsWRKY89	Os.27818.1.S2_at	10	0.112
LOC_Os01g50110	OsMYB13	Os.55528.1.S1_at	8	LOC_Os11g43740	OsMADS68	OsAffx.19355.1.S1_at	10	0.111
LOC_Os01g53260	OsWRKY23	Os.30386.1.S1_at	5	LOC_Os11g43740	OsMADS68	OsAffx.19355.1.S1_at	10	0.111
LOC_Os01g54600	OsWRKY13	Os.2160.2.S1_x_at	7	LOC_Os11g43740	OsMADS68	OsAffx.19355.1.S1_at	10	0.111
LOC_Os01g60490	OsWRKY22	OsAffx.23871.1.S1_at	11	LOC_Os11g43740	OsMADS68	OsAffx.19355.1.S1_at	10	0.111
LOC_Os01g62510	OsWRKY119	OsAffx.9554.1.S1_at	11	LOC_Os11g43740	OsMADS68	OsAffx.19355.1.S1_at	10	0.111
LOC_Os01g63160	OsMYB19	Os.30620.1.S1_at	11	LOC_Os11g43740	OsMADS68	OsAffx.19355.1.S1_at	10	0.111
LOC_Os01g74140	OsWRKY17	Os.29112.1.S1_at	6	LOC_Os11g43740	OsMADS68	OsAffx.19355.1.S1_at	10	0.111
LOC_Os02g53100	OsWRKY32	OsAffx.12620.1.S1_at	10	LOC_Os11g43740	OsMADS68	OsAffx.19355.1.S1_at	10	0.111
LOC_Os03g29614	OsMYB46	Os.56985.1.S1_a_at	2	LOC_Os11g43740	OsMADS68	OsAffx.19355.1.S1_at	10	0.111
LOC_Os04g39470	OsMYB80	OsAffx.14205.1.S1_at	11	LOC_Os11g43740	OsMADS68	OsAffx.19355.1.S1_at	10	0.111
LOC_Os05g45230	OsWRKY58	OsAffx.27315.1.S1_at	11	LOC_Os11g43740	OsMADS68	OsAffx.19355.1.S1_at	10	0.111
LOC_Os07g37210	OsMYB102	Os.3390.1.S1_at	4	LOC_Os11g43740	OsMADS68	OsAffx.19355.1.S1_at	10	0.111
LOC_Os07g39480	OsWRKY87	Os.18862.1.S1_at	9	LOC_Os11g43740	OsMADS68	OsAffx.19355.1.S1_at	10	0.111
LOC_Os08g05520	OsMYB93	Os.49830.1.S1_at	3	LOC_Os11g43740	OsMADS68	OsAffx.19355.1.S1_at	10	0.111
LOC_Os08g17400	OsWRKY89	Os.27818.1.S1_at	11	LOC_Os11g43740	OsMADS68	OsAffx.19355.1.S1_at	10	0.111
LOC_Os08g17400	OsWRKY89	Os.27818.1.S2_at	10	LOC_Os11g43740	OsMADS68	OsAffx.19355.1.S1_at	10	0.111
LOC_Os01g50110	OsMYB13	Os.55528.1.S1_at	8	LOC_Os12g33070	OsMYB122	OsAffx.19945.2.S1_at	11	0.053
LOC_Os01g53260	OsWRKY23	Os.30386.1.S1_at	5	LOC_Os12g33070	OsMYB122	OsAffx.19945.2.S1_at	11	0.053
LOC_Os01g54600	OsWRKY13	Os.2160.2.S1_x_at	7	LOC_Os12g33070	OsMYB122	OsAffx.19945.2.S1_at	11	0.053
LOC_Os01g60490	OsWRKY22	OsAffx.23871.1.S1_at	11	LOC_Os12g33070	OsMYB122	OsAffx.19945.2.S1_at	11	0.053
LOC_Os01g62510	OsWRKY119	OsAffx.9554.1.S1_at	11	LOC_Os12g33070	OsMYB122	OsAffx.19945.2.S1_at	11	0.053
LOC_Os01g63160	OsMYB19	Os.30620.1.S1_at	11	LOC_Os12g33070	OsMYB122	OsAffx.19945.2.S1_at	11	0.053
LOC_Os01g74140	OsWRKY17	Os.29112.1.S1_at	6	LOC_Os12g33070	OsMYB122	OsAffx.19945.2.S1_at	11	0.053
LOC_Os02g53100	OsWRKY32	OsAffx.12620.1.S1_at	10	LOC_Os12g33070	OsMYB122	OsAffx.19945.2.S1_at	11	0.053
LOC_Os03g29614	OsMYB46	Os.56985.1.S1_a_at	2	LOC_Os12g33070	OsMYB122	OsAffx.19945.2.S1_at	11	0.053
LOC_Os04g39470	OsMYB80	OsAffx.14205.1.S1_at	11	LOC_Os12g33070	OsMYB122	OsAffx.19945.2.S1_at	11	0.053
LOC_Os05g45230	OsWRKY58	OsAffx.27315.1.S1_at	11	LOC_Os12g33070	OsMYB122	OsAffx.19945.2.S1_at	11	0.053
LOC_Os07g37210	OsMYB102	Os.3390.1.S1_at	4	LOC_Os12g33070	OsMYB122	OsAffx.19945.2.S1_at	11	0.053
LOC_Os07g39480	OsWRKY87	Os.18862.1.S1_at	9	LOC_Os12g33070	OsMYB122	OsAffx.19945.2.S1_at	11	0.053
LOC_Os08g05520	OsMYB93	Os.49830.1.S1_at	3	LOC_Os12g33070	OsMYB122	OsAffx.19945.2.S1_at	11	0.053
LOC_Os08g17400	OsWRKY89	Os.27818.1.S1_at	11	LOC_Os12g33070	OsMYB122	OsAffx.19945.2.S1_at	11	0.053
LOC_Os08g17400	OsWRKY89	Os.27818.1.S2_at	10	LOC_Os12g33070	OsMYB122	OsAffx.19945.2.S1_at	11	0.053
LOC_Os11g43740	OsMADS68	OsAffx.19355.1.S1_at	10	LOC_Os12g33070	OsMYB122	OsAffx.19945.2.S1_at	11	0.053
LOC_Os01g50110	OsMYB13	Os.55528.1.S1_at	8	LOC_Os12g38400	OsMYB125	Os.12994.1.S1_at	1	-0.002
LOC_Os01g53260	OsWRKY23	Os.30386.1.S1_at	5	LOC_Os12g38400	OsMYB125	Os.12994.1.S1_at	1	-0.002
LOC_Os01g54600	OsWRKY13	Os.2160.2.S1_x_at	7	LOC_Os12g38400	OsMYB125	Os.12994.1.S1_at	1	-0.002
LOC_Os01g60490	OsWRKY22	OsAffx.23871.1.S1_at	11	LOC_Os12g38400	OsMYB125	Os.12994.1.S1_at	1	-0.002
LOC_Os01g62510	OsWRKY119	OsAffx.9554.1.S1_at	11	LOC_Os12g38400	OsMYB125	Os.12994.1.S1_at	1	-0.002
LOC_Os01g63160	OsMYB19	Os.30620.1.S1_at	11	LOC_Os12g38400	OsMYB125	Os.12994.1.S1_at	1	-0.002
LOC_Os01g74140	OsWRKY17	Os.29112.1.S1_at	6	LOC_Os12g38400	OsMYB125	Os.12994.1.S1_at	1	-0.002
LOC_Os02g53100	OsWRKY32	OsAffx.12620.1.S1_at	10	LOC_Os12g38400	OsMYB125	Os.12994.1.S1_at	1	-0.002
LOC_Os03g29614	OsMYB46	Os.56985.1.S1_a_at	2	LOC_Os12g38400	OsMYB125	Os.12994.1.S1_at	1	-0.002
LOC_Os04g39470	OsMYB80	OsAffx.14205.1.S1_at	11	LOC_Os12g38400	OsMYB125	Os.12994.1.S1_at	1	-0.002
LOC_Os05g45230	OsWRKY58	OsAffx.27315.1.S1_at	11	LOC_Os12g38400	OsMYB125	Os.12994.1.S1_at	1	-0.002
LOC_Os07g37210	OsMYB102	Os.3390.1.S1_at	4	LOC_Os12g38400	OsMYB125	Os.12994.1.S1_at	1	-0.002
LOC_Os07g39480	OsWRKY87	Os.18862.1.S1_at	9	LOC_Os12g38400	OsMYB125	Os.12994.1.S1_at	1	-0.002
LOC_Os08g05520	OsMYB93	Os.49830.1.S1_at	3	LOC_Os12g38400	OsMYB125	Os.12994.1.S1_at	1	-0.002
LOC_Os08g17400	OsWRKY89	Os.27818.1.S1_at	11	LOC_Os12g38400	OsMYB125	Os.12994.1.S1_at	1	-0.002
LOC_Os08g17400	OsWRKY89	Os.27818.1.S2_at	10	LOC_Os12g38400	OsMYB125	Os.12994.1.S1_at	1	-0.002
LOC_Os11g43740	OsMADS68	OsAffx.19355.1.S1_at	10	LOC_Os12g38400	OsMYB125	Os.12994.1.S1_at	1	-0.002
LOC_Os12g33070	OsMYB122	OsAffx.19945.2.S1_at	11	LOC_Os12g38400	OsMYB125	Os.12994.1.S1_at	1	-0.002

## Sheet: Arabidopsis
Supplementary File 4
Title: Comparative genome-wide analysis of WRKY, MADS-box and MYB transcription factor families in Arabidopsis and rice
Authors: Muhammad-Redha Abdullah-Zawawi, Nur-Farhana Ahmad-Nizammuddin, Nisha Govender, Sarahani Harun, Norfarhan Mohd-Assaad, Zeti-Azura Mohamed-Hussein
Gene A	Name A	Probe A	Matches	Gene B	Name B	Probe B	Matches	r-value
AT1G09770	AtMYBCDC5	264709_at	11	AT1G18750	AtAGL65	261423_at	11	-0.358
AT1G09770	AtMYBCDC5	264709_at	11	AT1G29280	AtWRKY65	260882_at	11	0.144
AT1G18750	AtAGL65	261423_at	11	AT1G29280	AtWRKY65	260882_at	11	0.144
AT1G09770	AtMYBCDC5	264709_at	11	AT1G63910	AtMYB103	260326_at	11	-0.146
AT1G18750	AtAGL65	261423_at	11	AT1G63910	AtMYB103	260326_at	11	-0.146
AT1G29280	AtWRKY65	260882_at	11	AT1G63910	AtMYB103	260326_at	11	-0.146
AT1G09770	AtMYBCDC5	264709_at	11	AT1G68150	AtWRKY9	260432_at	11	0.146
AT1G18750	AtAGL65	261423_at	11	AT1G68150	AtWRKY9	260432_at	11	0.146
AT1G29280	AtWRKY65	260882_at	11	AT1G68150	AtWRKY9	260432_at	11	0.146
AT1G63910	AtMYB103	260326_at	11	AT1G68150	AtWRKY9	260432_at	11	0.146
AT1G09770	AtMYBCDC5	264709_at	11	AT2G37260	AtWRKY44	265954_at	11	0.189
AT1G18750	AtAGL65	261423_at	11	AT2G37260	AtWRKY44	265954_at	11	0.189
AT1G29280	AtWRKY65	260882_at	11	AT2G37260	AtWRKY44	265954_at	11	0.189
AT1G63910	AtMYB103	260326_at	11	AT2G37260	AtWRKY44	265954_at	11	0.189
AT1G68150	AtWRKY9	260432_at	11	AT2G37260	AtWRKY44	265954_at	11	0.189
AT1G09770	AtMYBCDC5	264709_at	11	AT2G37630	AtMYB91	267157_at	11	0.088
AT1G18750	AtAGL65	261423_at	11	AT2G37630	AtMYB91	267157_at	11	0.088
AT1G29280	AtWRKY65	260882_at	11	AT2G37630	AtMYB91	267157_at	11	0.088
AT1G63910	AtMYB103	260326_at	11	AT2G37630	AtMYB91	267157_at	11	0.088
AT1G68150	AtWRKY9	260432_at	11	AT2G37630	AtMYB91	267157_at	11	0.088
AT2G37260	AtWRKY44	265954_at	11	AT2G37630	AtMYB91	267157_at	11	0.088
AT1G09770	AtMYBCDC5	264709_at	11	AT2G40740	AtWRKY55	266052_at	11	-0.297
AT1G18750	AtAGL65	261423_at	11	AT2G40740	AtWRKY55	266052_at	11	-0.297
AT1G29280	AtWRKY65	260882_at	11	AT2G40740	AtWRKY55	266052_at	11	-0.297
AT1G63910	AtMYB103	260326_at	11	AT2G40740	AtWRKY55	266052_at	11	-0.297
AT1G68150	AtWRKY9	260432_at	11	AT2G40740	AtWRKY55	266052_at	11	-0.297
AT2G37260	AtWRKY44	265954_at	11	AT2G40740	AtWRKY55	266052_at	11	-0.297
AT2G37630	AtMYB91	267157_at	11	AT2G40740	AtWRKY55	266052_at	11	-0.297
AT1G09770	AtMYBCDC5	264709_at	11	AT2G46130	AtWRKY43	266597_at	11	-0.034
AT1G18750	AtAGL65	261423_at	11	AT2G46130	AtWRKY43	266597_at	11	-0.034
AT1G29280	AtWRKY65	260882_at	11	AT2G46130	AtWRKY43	266597_at	11	-0.034
AT1G63910	AtMYB103	260326_at	11	AT2G46130	AtWRKY43	266597_at	11	-0.034
AT1G68150	AtWRKY9	260432_at	11	AT2G46130	AtWRKY43	266597_at	11	-0.034
AT2G37260	AtWRKY44	265954_at	11	AT2G46130	AtWRKY43	266597_at	11	-0.034
AT2G37630	AtMYB91	267157_at	11	AT2G46130	AtWRKY43	266597_at	11	-0.034
AT2G40740	AtWRKY55	266052_at	11	AT2G46130	AtWRKY43	266597_at	11	-0.034
AT1G09770	AtMYBCDC5	264709_at	11	AT3G13540	AtMYB5	256985_at	11	-0.118
AT1G18750	AtAGL65	261423_at	11	AT3G13540	AtMYB5	256985_at	11	-0.118
AT1G29280	AtWRKY65	260882_at	11	AT3G13540	AtMYB5	256985_at	11	-0.118
AT1G63910	AtMYB103	260326_at	11	AT3G13540	AtMYB5	256985_at	11	-0.118
AT1G68150	AtWRKY9	260432_at	11	AT3G13540	AtMYB5	256985_at	11	-0.118
AT2G37260	AtWRKY44	265954_at	11	AT3G13540	AtMYB5	256985_at	11	-0.118
AT2G37630	AtMYB91	267157_at	11	AT3G13540	AtMYB5	256985_at	11	-0.118
AT2G40740	AtWRKY55	266052_at	11	AT3G13540	AtMYB5	256985_at	11	-0.118
AT2G46130	AtWRKY43	266597_at	11	AT3G13540	AtMYB5	256985_at	11	-0.118
AT1G09770	AtMYBCDC5	264709_at	11	AT3G18100	AtMYB4R1	258157_at	11	0.465
AT1G18750	AtAGL65	261423_at	11	AT3G18100	AtMYB4R1	258157_at	11	0.465
AT1G29280	AtWRKY65	260882_at	11	AT3G18100	AtMYB4R1	258157_at	11	0.465
AT1G63910	AtMYB103	260326_at	11	AT3G18100	AtMYB4R1	258157_at	11	0.465
AT1G68150	AtWRKY9	260432_at	11	AT3G18100	AtMYB4R1	258157_at	11	0.465
AT2G37260	AtWRKY44	265954_at	11	AT3G18100	AtMYB4R1	258157_at	11	0.465
AT2G37630	AtMYB91	267157_at	11	AT3G18100	AtMYB4R1	258157_at	11	0.465
AT2G40740	AtWRKY55	266052_at	11	AT3G18100	AtMYB4R1	258157_at	11	0.465
AT2G46130	AtWRKY43	266597_at	11	AT3G18100	AtMYB4R1	258157_at	11	0.465
AT3G13540	AtMYB5	256985_at	11	AT3G18100	AtMYB4R1	258157_at	11	0.465
AT1G09770	AtMYBCDC5	264709_at	11	AT4G12020	AtWRKY19	254852_at	11	0.019
AT1G18750	AtAGL65	261423_at	11	AT4G12020	AtWRKY19	254852_at	11	0.019
AT1G29280	AtWRKY65	260882_at	11	AT4G12020	AtWRKY19	254852_at	11	0.019
AT1G63910	AtMYB103	260326_at	11	AT4G12020	AtWRKY19	254852_at	11	0.019
AT1G68150	AtWRKY9	260432_at	11	AT4G12020	AtWRKY19	254852_at	11	0.019
AT2G37260	AtWRKY44	265954_at	11	AT4G12020	AtWRKY19	254852_at	11	0.019
AT2G37630	AtMYB91	267157_at	11	AT4G12020	AtWRKY19	254852_at	11	0.019
AT2G40740	AtWRKY55	266052_at	11	AT4G12020	AtWRKY19	254852_at	11	0.019
AT2G46130	AtWRKY43	266597_at	11	AT4G12020	AtWRKY19	254852_at	11	0.019
AT3G13540	AtMYB5	256985_at	11	AT4G12020	AtWRKY19	254852_at	11	0.019
AT3G18100	AtMYB4R1	258157_at	11	AT4G12020	AtWRKY19	254852_at	11	0.019
AT1G09770	AtMYBCDC5	264709_at	11	AT4G26640	AtWRKY20	253983_at	11	0.205
AT1G18750	AtAGL65	261423_at	11	AT4G26640	AtWRKY20	253983_at	11	0.205
AT1G29280	AtWRKY65	260882_at	11	AT4G26640	AtWRKY20	253983_at	11	0.205
AT1G63910	AtMYB103	260326_at	11	AT4G26640	AtWRKY20	253983_at	11	0.205
AT1G68150	AtWRKY9	260432_at	11	AT4G26640	AtWRKY20	253983_at	11	0.205
AT2G37260	AtWRKY44	265954_at	11	AT4G26640	AtWRKY20	253983_at	11	0.205
AT2G37630	AtMYB91	267157_at	11	AT4G26640	AtWRKY20	253983_at	11	0.205
AT2G40740	AtWRKY55	266052_at	11	AT4G26640	AtWRKY20	253983_at	11	0.205
AT2G46130	AtWRKY43	266597_at	11	AT4G26640	AtWRKY20	253983_at	11	0.205
AT3G13540	AtMYB5	256985_at	11	AT4G26640	AtWRKY20	253983_at	11	0.205
AT3G18100	AtMYB4R1	258157_at	11	AT4G26640	AtWRKY20	253983_at	11	0.205
AT4G12020	AtWRKY19	254852_at	11	AT4G26640	AtWRKY20	253983_at	11	0.205
AT1G09770	AtMYBCDC5	264709_at	11	AT4G28110	AtMYB41	253851_at	11	-0.254
AT1G18750	AtAGL65	261423_at	11	AT4G28110	AtMYB41	253851_at	11	-0.254
AT1G29280	AtWRKY65	260882_at	11	AT4G28110	AtMYB41	253851_at	11	-0.254
AT1G63910	AtMYB103	260326_at	11	AT4G28110	AtMYB41	253851_at	11	-0.254
AT1G68150	AtWRKY9	260432_at	11	AT4G28110	AtMYB41	253851_at	11	-0.254
AT2G37260	AtWRKY44	265954_at	11	AT4G28110	AtMYB41	253851_at	11	-0.254
AT2G37630	AtMYB91	267157_at	11	AT4G28110	AtMYB41	253851_at	11	-0.254
AT2G40740	AtWRKY55	266052_at	11	AT4G28110	AtMYB41	253851_at	11	-0.254
AT2G46130	AtWRKY43	266597_at	11	AT4G28110	AtMYB41	253851_at	11	-0.254
AT3G13540	AtMYB5	256985_at	11	AT4G28110	AtMYB41	253851_at	11	-0.254
AT3G18100	AtMYB4R1	258157_at	11	AT4G28110	AtMYB41	253851_at	11	-0.254
AT4G12020	AtWRKY19	254852_at	11	AT4G28110	AtMYB41	253851_at	11	-0.254
AT4G26640	AtWRKY20	253983_at	11	AT4G28110	AtMYB41	253851_at	11	-0.254
AT1G09770	AtMYBCDC5	264709_at	11	AT4G30935	AtWRKY32	253603_at	11	0.442
AT1G18750	AtAGL65	261423_at	11	AT4G30935	AtWRKY32	253603_at	11	0.442
AT1G29280	AtWRKY65	260882_at	11	AT4G30935	AtWRKY32	253603_at	11	0.442
AT1G63910	AtMYB103	260326_at	11	AT4G30935	AtWRKY32	253603_at	11	0.442
AT1G68150	AtWRKY9	260432_at	11	AT4G30935	AtWRKY32	253603_at	11	0.442
AT2G37260	AtWRKY44	265954_at	11	AT4G30935	AtWRKY32	253603_at	11	0.442
AT2G37630	AtMYB91	267157_at	11	AT4G30935	AtWRKY32	253603_at	11	0.442
AT2G40740	AtWRKY55	266052_at	11	AT4G30935	AtWRKY32	253603_at	11	0.442
AT2G46130	AtWRKY43	266597_at	11	AT4G30935	AtWRKY32	253603_at	11	0.442
AT3G13540	AtMYB5	256985_at	11	AT4G30935	AtWRKY32	253603_at	11	0.442
AT3G18100	AtMYB4R1	258157_at	11	AT4G30935	AtWRKY32	253603_at	11	0.442
AT4G12020	AtWRKY19	254852_at	11	AT4G30935	AtWRKY32	253603_at	11	0.442
AT4G26640	AtWRKY20	253983_at	11	AT4G30935	AtWRKY32	253603_at	11	0.442
AT4G28110	AtMYB41	253851_at	11	AT4G30935	AtWRKY32	253603_at	11	0.442
AT1G09770	AtMYBCDC5	264709_at	11	AT5G12870	AtMYB46	250322_at	11	-0.267
AT1G18750	AtAGL65	261423_at	11	AT5G12870	AtMYB46	250322_at	11	-0.267
AT1G29280	AtWRKY65	260882_at	11	AT5G12870	AtMYB46	250322_at	11	-0.267
AT1G63910	AtMYB103	260326_at	11	AT5G12870	AtMYB46	250322_at	11	-0.267
AT1G68150	AtWRKY9	260432_at	11	AT5G12870	AtMYB46	250322_at	11	-0.267
AT2G37260	AtWRKY44	265954_at	11	AT5G12870	AtMYB46	250322_at	11	-0.267
AT2G37630	AtMYB91	267157_at	11	AT5G12870	AtMYB46	250322_at	11	-0.267
AT2G40740	AtWRKY55	266052_at	11	AT5G12870	AtMYB46	250322_at	11	-0.267
AT2G46130	AtWRKY43	266597_at	11	AT5G12870	AtMYB46	250322_at	11	-0.267
AT3G13540	AtMYB5	256985_at	11	AT5G12870	AtMYB46	250322_at	11	-0.267
AT3G18100	AtMYB4R1	258157_at	11	AT5G12870	AtMYB46	250322_at	11	-0.267
AT4G12020	AtWRKY19	254852_at	11	AT5G12870	AtMYB46	250322_at	11	-0.267
AT4G26640	AtWRKY20	253983_at	11	AT5G12870	AtMYB46	250322_at	11	-0.267
AT4G28110	AtMYB41	253851_at	11	AT5G12870	AtMYB46	250322_at	11	-0.267
AT4G30935	AtWRKY32	253603_at	11	AT5G12870	AtMYB46	250322_at	11	-0.267
AT1G09770	AtMYBCDC5	264709_at	11	AT5G13080	AtWRKY75	245976_at	11	0.071
AT1G18750	AtAGL65	261423_at	11	AT5G13080	AtWRKY75	245976_at	11	0.071
AT1G29280	AtWRKY65	260882_at	11	AT5G13080	AtWRKY75	245976_at	11	0.071
AT1G63910	AtMYB103	260326_at	11	AT5G13080	AtWRKY75	245976_at	11	0.071
AT1G68150	AtWRKY9	260432_at	11	AT5G13080	AtWRKY75	245976_at	11	0.071
AT2G37260	AtWRKY44	265954_at	11	AT5G13080	AtWRKY75	245976_at	11	0.071
AT2G37630	AtMYB91	267157_at	11	AT5G13080	AtWRKY75	245976_at	11	0.071
AT2G40740	AtWRKY55	266052_at	11	AT5G13080	AtWRKY75	245976_at	11	0.071
AT2G46130	AtWRKY43	266597_at	11	AT5G13080	AtWRKY75	245976_at	11	0.071
AT3G13540	AtMYB5	256985_at	11	AT5G13080	AtWRKY75	245976_at	11	0.071
AT3G18100	AtMYB4R1	258157_at	11	AT5G13080	AtWRKY75	245976_at	11	0.071
AT4G12020	AtWRKY19	254852_at	11	AT5G13080	AtWRKY75	245976_at	11	0.071
AT4G26640	AtWRKY20	253983_at	11	AT5G13080	AtWRKY75	245976_at	11	0.071
AT4G28110	AtMYB41	253851_at	11	AT5G13080	AtWRKY75	245976_at	11	0.071
AT4G30935	AtWRKY32	253603_at	11	AT5G13080	AtWRKY75	245976_at	11	0.071
AT5G12870	AtMYB46	250322_at	11	AT5G13080	AtWRKY75	245976_at	11	0.071
AT1G09770	AtMYBCDC5	264709_at	11	AT5G35550	AtMYB123	249704_at	11	-0.15
AT1G18750	AtAGL65	261423_at	11	AT5G35550	AtMYB123	249704_at	11	-0.15
AT1G29280	AtWRKY65	260882_at	11	AT5G35550	AtMYB123	249704_at	11	-0.15
AT1G63910	AtMYB103	260326_at	11	AT5G35550	AtMYB123	249704_at	11	-0.15
AT1G68150	AtWRKY9	260432_at	11	AT5G35550	AtMYB123	249704_at	11	-0.15
AT2G37260	AtWRKY44	265954_at	11	AT5G35550	AtMYB123	249704_at	11	-0.15
AT2G37630	AtMYB91	267157_at	11	AT5G35550	AtMYB123	249704_at	11	-0.15
AT2G40740	AtWRKY55	266052_at	11	AT5G35550	AtMYB123	249704_at	11	-0.15
AT2G46130	AtWRKY43	266597_at	11	AT5G35550	AtMYB123	249704_at	11	-0.15
AT3G13540	AtMYB5	256985_at	11	AT5G35550	AtMYB123	249704_at	11	-0.15
AT3G18100	AtMYB4R1	258157_at	11	AT5G35550	AtMYB123	249704_at	11	-0.15
AT4G12020	AtWRKY19	254852_at	11	AT5G35550	AtMYB123	249704_at	11	-0.15
AT4G26640	AtWRKY20	253983_at	11	AT5G35550	AtMYB123	249704_at	11	-0.15
AT4G28110	AtMYB41	253851_at	11	AT5G35550	AtMYB123	249704_at	11	-0.15
AT4G30935	AtWRKY32	253603_at	11	AT5G35550	AtMYB123	249704_at	11	-0.15
AT5G12870	AtMYB46	250322_at	11	AT5G35550	AtMYB123	249704_at	11	-0.15
AT5G13080	AtWRKY75	245976_at	11	AT5G35550	AtMYB123	249704_at	11	-0.15
AT1G09770	AtMYBCDC5	264709_at	11	AT5G56110	AtMYB80	248051_at	11	-0.474
AT1G18750	AtAGL65	261423_at	11	AT5G56110	AtMYB80	248051_at	11	-0.474
AT1G29280	AtWRKY65	260882_at	11	AT5G56110	AtMYB80	248051_at	11	-0.474
AT1G63910	AtMYB103	260326_at	11	AT5G56110	AtMYB80	248051_at	11	-0.474
AT1G68150	AtWRKY9	260432_at	11	AT5G56110	AtMYB80	248051_at	11	-0.474
AT2G37260	AtWRKY44	265954_at	11	AT5G56110	AtMYB80	248051_at	11	-0.474
AT2G37630	AtMYB91	267157_at	11	AT5G56110	AtMYB80	248051_at	11	-0.474
AT2G40740	AtWRKY55	266052_at	11	AT5G56110	AtMYB80	248051_at	11	-0.474
AT2G46130	AtWRKY43	266597_at	11	AT5G56110	AtMYB80	248051_at	11	-0.474
AT3G13540	AtMYB5	256985_at	11	AT5G56110	AtMYB80	248051_at	11	-0.474
AT3G18100	AtMYB4R1	258157_at	11	AT5G56110	AtMYB80	248051_at	11	-0.474
AT4G12020	AtWRKY19	254852_at	11	AT5G56110	AtMYB80	248051_at	11	-0.474
AT4G26640	AtWRKY20	253983_at	11	AT5G56110	AtMYB80	248051_at	11	-0.474
AT4G28110	AtMYB41	253851_at	11	AT5G56110	AtMYB80	248051_at	11	-0.474
AT4G30935	AtWRKY32	253603_at	11	AT5G56110	AtMYB80	248051_at	11	-0.474
AT5G12870	AtMYB46	250322_at	11	AT5G56110	AtMYB80	248051_at	11	-0.474
AT5G13080	AtWRKY75	245976_at	11	AT5G56110	AtMYB80	248051_at	11	-0.474
AT5G35550	AtMYB123	249704_at	11	AT5G56110	AtMYB80	248051_at	11	-0.474
